# Supplementary material for: Detection of Human Papillomavirus DNA in Paired Peripheral Blood and Cervix Samples in Patients with Cervical Lesions and Healthy Individuals
Source: J Clin Med. 2021 Nov 8;10(21):5209. doi: 10.3390/jcm10215209 (PMC8584517; doi:10.3390/jcm10215209)
Supplement: Supplementary file 1 [file jcm-10-05209-s001.zip]

Archive with 1 entries (1 files):
- jcm-1372137-supplementary.pdf
